# Supplementary material for: Prospective Analysis of Multidisciplinary (MDT)-Based Cross-Sectional Imaging to Predict the Histology of Soft Tissue Tumors (BACH-Trial)
Source: Cancers (Basel). 2026 Feb 28;18(5):784. doi: 10.3390/cancers18050784 (PMC12985246; doi:10.3390/cancers18050784)
Supplement: Supplementary file 1 [file cancers-18-00784-s001.zip]

Archive with 1 entries (1 files):
- cancers-4151454-supplementary.xlsx
