# Supplementary material for: Prospective Analysis of Multidisciplinary (MDT)-Based Cross-Sectional Imaging to Predict the Histology of Soft Tissue Tumors (BACH-Trial)
Source: Cancers (Basel). 2026 Feb 28;18(5):784. doi: 10.3390/cancers18050784 (PMC12985246; doi:10.3390/cancers18050784)
Supplement: Supplementary file 1 [file cancers-18-00784-s001.zip › cancers-4151454-supplementary.xlsx]

## Sheet: Tabe S1
Table S1: Characteristics of all included patients
Patient number	Gender (F/M)	Age (at Assessment)	Imaging	Localization	Assessment (Benign/ Malignant)	Assessment (tumor subtype)	Pathological result: Benign, malignant or intermediate tumor	Pathological result of biopsy	Pathological result after surgery
1	F	52	MRI	Extremitiy	Benign	Schwannoma	Intermediate	Solitary fibrous tumor	Solitary fibrous tumor
2	M	62	MRI	Extremitiy	Benign	-	Benign	-	Schwannoma
3	F	30	MRI	Trunk	Benign	Lipoma	Benign	-	Lipoma
4	F	29	MRI	Trunk	Benign	Schwannoma	Intermediate	-	Solitary fibrous tumor
5	M	44	MRI	Extremitiy	Benign	Lipoma	Benign	Highly differentiated lipomatous tumor	-
6	F	23	MRI	Extremitiy	Benign	Myxoma DD Schwannoma	Benign	Hematoma	-
7	F	62	MRI	Intraabdominal/ Retroperitoneal	Benign	Lipoma	Benign	Myelolipoma	-
8	F	52	MRI	Extremitiy	Benign	Lipoma	Benign	-	Fat tissue necrosis
9	M	32	MRI	Extremitiy	Benign	Schwannoma	Benign	-	Schwannoma
10	M	74	MRI	Head/Neck	Benign	Spindle cell lipoma	Benign	Spindle cell lipoma	Spindle cell lipoma
11	F	25	MRI	Trunk	Benign	Lipoma	Benign	-	Lipoma
12	M	43	MRI	Extremitiy	Benign	Chronic bursitis	Intermediate	-	Tenosynovial giant cell tumor
13	M	24	MRI	Head/Neck	Benign	Epidermal cyst	Benign	-	Epidermal cyst
14	M	43	MRI	Extremitiy	Benign	Inflammatory process	Benign	Hematoma	-
15	M	69	MRI	Intraabdominal/ Retroperitoneal	Benign	Lipoma	Benign	Lipoma	Lipoma
16	M	62	MRI	Trunk	Benign	Lipoma	Benign	-	Lipoma
17	F	53	MRI	Trunk	Benign	Lipoma	Benign	-	Lipoma
18	F	54	MRI	Trunk	Benign	Lipoma	Benign	Lipoma	Lipoma
19	M	61	MRI	Head/Neck	Benign	Spindle cell lipoma	Benign	-	Spindle cell lipoma
20	M	50	MRI	Head/Neck	Benign	Lipoma	Benign	-	Lipoma
21	F	62	MRI	Extremitiy	Benign	Myxoma	Benign	Myxoma DD Lipoma	Myxoma
22	M	57	MRI	Head/Neck	Benign	Spindle cell lipoma	Benign	-	Spindle cell lipoma
23	F	54	MRI	Extremitiy	Benign	Schwannoma	Benign	-	Schwannoma
24	F	32	MRI	Extremitiy	Benign	Lipoma	Benign	-	Lipoma
25	F	26	MRI	Trunk	Benign	Lipoma	Benign	Lipoma or G1 liposarcoma	Lipoma
26	F	65	MRI	Head/Neck	Benign	Lipoma	Benign	-	Lipoma
27	M	38	MRI	Extremitiy	Benign	-	Benign	Lipoma	-
28	M	62	MRI	Trunk	Benign	Spindle cell lipoma	Malignant	-	Pleomorphic liposarcoma
29	F	59	MRI	Extremitiy	Benign	Myxoma	Benign	Lipoma	Myxoma and with associated lipoma
30	M	66	MRI	Head/Neck	Benign	Spindle cell lipoma	Benign	Spindle cell lipoma	Spindle cell lipoma
31	F	39	MRI	Head/Neck	Benign	Lipoma	Benign	Lipoma	Lipoma
32	F	34	MRI	Extremitiy	Benign	Schwannoma	Benign	Schwannoma	Schwannoma
33	F	71	MRI	Extremitiy	Benign	Lipoma	Benign	-	Lipoma
34	F	54	MRI	Extremitiy	Benign	Lipoma	Benign	Lipoma	Lipoma
35	F	72	MRI	Trunk	Benign	Lipoma	Benign	-	Lipoma
36	M	33	MRI	Extremitiy	Benign	Schwannoma	Benign	-	Schwannoma
37	M	71	MRI	Extremitiy	Benign	Schwannoma	Benign	-	Schwannoma
38	M	49	MRI	Extremitiy	Benign	Fibroma	Benign	-	Vascular malformation
39	M	51	MRI	Trunk	Benign	Lipoma	Benign	-	Lipoma
40	F	44	MRI	Extremitiy	Benign	Schwannoma	Benign	-	Schwannoma
41	F	52	MRI	Intraabdominal/ Retroperitoneal	Benign	Myelolipoma	Benign	Neurofibroma	Neurofibroma
42	M	39	MRI	Extremitiy	Benign	-	Benign	-	Gouty tophus
43	M	72	CT	Head/Neck	Benign	Spindle cell lipoma	Intermediate	-	Atypical pleomorphic/ spindle cell lipomatous tumor (AP/SLT)
44	F	69	CT	Intraabdominal/ Retroperitoneal	Benign	Lipoma	Benign	-	Lipoma
45	F	48	MRI	Extremitiy	Benign	Lipoma	Benign	-	Lipoma
46	M	43	MRI + CT	Intraabdominal/ Retroperitoneal	Benign	Teratoma	Benign	-	Lymphangioma
47	F	62	MRI	Extremitiy	Benign	Spindle cell lipoma	Benign	Lipoma	Lipoma
48	F	80	MRI	Trunk	Benign	Myxoma	Intermediate	Desmoid tumor	-
49	M	38	MRI	Intraabdominal/ Retroperitoneal	Benign	Angiolipoma	Benign	Angiomyolipoma	Angiomyolipoma
50	F	54	MRI	Extremitiy	Benign	Neurogenic tumor	Benign	Chronic inflammation	-
51	F	72	MRI	Extremitiy	Benign	Lipoma	Benign	Lipoma	Lipoma
52	M	60	MRI	Head/Neck	Benign	Lipoma	Benign	-	Lipoma
53	F	22	MRI	Trunk	Benign	Lipoma	Benign	-	Lipoma
54	M	29	MRI	Trunk	Benign	Lipoma	Benign	-	Lipoma
55	M	52	MRI	Trunk	Benign	Lipoma	Benign	-	Lipoma
56	F	64	MRI	Extremitiy	Benign	Lipoma	Benign	-	Lipoma
57	M	37	MRI	Extremitiy	Benign	Spindle cell lipoma	Benign	-	Lipoma
58	F	44	MRI	Trunk	Benign	Schwannoma	Intermediate	-	Superficial CD34-positive fibroblastic tumor (SCPFT)
59	M	37	MRI	Extremitiy	Benign	Lipoma	Malignant	G1 liposarcoma	G1 liposarcoma
60	F	42	MRI	Extremitiy	Benign	Lipoma	Benign	-	Lipoma
61	F	60	MRI	Trunk	Benign	Lipoma	Benign	-	Lipoma
62	M	47	MRI	Extremitiy	Benign	Lipoma	Benign	Lipoma or G1 liposarcoma	Lipoma
63	F	80	MRI	Extremitiy	Benign	Lipoma	Benign	Lipoma	Spindle cell lipoma
64	F	40	MRI	Extremitiy	Benign	Epidermal cyst	Benign	-	Epidermal cyst
65	M	50	MRI	Extremitiy	Benign	Lipoma	Benign	Lipoma	Lipoma
66	F	70	MRI	Trunk	Benign	Lipoma	Benign	-	Lipoma
67	M	57	MRI	Head/Neck	Benign	Spindle cell lipoma	Benign	-	Fibrolipoma
68	F	54	MRI + CT	Intraabdominal/ Retroperitoneal	Benign	Myxoma or neurogenic tumor	Benign	Lymph node	-
69	M	65	MRI	Extremitiy	Benign	Schwanomma	Benign	-	Schwannoma
70	F	63	MRI	Extremitiy	Benign	Lipoma	Benign	-	Lipoma
71	F	67	MRI	Trunk	Benign	Lipoma	Benign	-	Lipoma
72	M	54	MRI	Head/Neck	Benign	Spindle cell lipoma	Benign	-	Spindle cell lipoma
73	F	35	MRI	Intraabdominal/ Retroperitoneal	Benign	Splenosis	Benign	Splenosis	-
74	M	21	MRI	Head/Neck	Benign	Schwannoma	Intermediate	-	Superficial CD34-positive fibroblastic tumor (SCPFT)
75	F	39	MRI	Trunk	Benign	Lipoma	Benign	-	Lipoma
76	M	69	MRI	Extremity	Malignant	Lymphoma	Malignant	Lymphoma	-
77	F	71	MRI	Extremity	Malignant	-	Malignant	UPS	UPS
78	M	58	MRI	Intraabdominal/Retroperitoneal	Malignant	Liposarcoma	Malignant	G1 liposarcoma	G1 liposarcoma
79	F	76	CT	Intraabdominal/Retroperitoneal	Malignant		Malignant	Metastasis of endometrial carcinoma	-
80	F	41	MRI	Extremity	Malignant	TGCT	Intermediate	TGCT	-
81	M	57	CT	Intraabdominal/Retroperitoneal	Malignant	GIST	Malignant	Leiomyosarcoma	Leiomyosarcoma
82	M	62	CT	Intraabdominal/Retroperitoneal	Malignant	Leiomyosarcoma	Malignant	Seminoma	-
83	F	90	MRI	Extremity	Malignant	-	Malignant	UPS or high-grade myxofibrosarcoma	UPS
84	F	82	MRI	Extremity	Malignant	UPS	Malignant	UPS	UPS
85	M	32	MRI + CT	Trunk	Malignant	Ewing sarcoma	Malignant	Plasmacytoma	-
86	F	42	MRI	Trunk	Malignant	-	Malignant	Myxoid liposarcoma	Myxoid liposarcoma
87	F	31	CT	Intraabdominal/Retroperitoneal	Malignant	GIST	Malignant	-	GIST
88	M	66	MRI	Extremity	Malignant	UPS	Malignant	UPS	UPS
89	F	30	MRI	Intraabdominal/Retroperitoneal	Malignant	Liposarcoma	Benign	Unknow DD lipoma	Lipoma
90	M	55	MRI	Trunk	Malignant	Desmoid tumor	Intermediate	Desmoid tumor	-
91	M	53	MRI	Extremity	Malignant	Liposarcoma	Malignant	Metastasis of non-small cell lung cancer	-
92	M	47	MRI	Trunk	Malignant	Synovial sarcoma	Malignant	CIC-DUX sarcoma	CIC-DUX sarcoma
93	M	76	MRI + CT	Trunk	Malignant	Dedifferentiated liposarcoma	Malignant	Dedifferentiated liposarcoma	Dedifferentiated liposarcoma
94	M	52	MRI	Intraabdominal/Retroperitoneal	Malignant	GIST	Intermediate	-	Desmoid tumor
95	M	49	MRI	Intraabdominal/Retroperitoneal	Malignant	Lymphoma	Malignant	Lymphoma	-
96	M	78	MRI + CT	Extremity	Malignant	G1 liposarcoma	Benign	G1 liposarcoma or lipoma	Lipoma
97	F	67	MRI	Extremity	Malignant	Solitary fibrous tumor	Malignant	Melanoma metastasis	Melanoma metastasis
98	M	45	MRI	Trunk	Malignant	Liposarcoma	Benign	Lipoma	Lipoma
99	F	57	CT	Intraabdominal/Retroperitoneal	Malignant	-	Malignant	Metastasis of colorectal adenocarcinoma	-
100	M	30	MRI	Extremity	Malignant	Alveolar soft part sarcoma	Malignant	Myxoid liposarcoma	Myxoid liposarcoma
101	F	67	CT	Intraabdominal/Retroperitoneal	Malignant	GIST	Benign	-	Leiomyoma
102	F	64	CT	Intraabdominal/Retroperitoneal	Malignant	Lymphoma	Malignant	Lymphoma	-
103	M	86	CT	Extremity	Malignant	Sarcoma induced by a foreign body	Malignant	UPS	-
104	F	62	MRI	Trunk	Malignant	Liposarcoma	Benign	Lipoma	Lipoma
105	F	72	MRI	Extremity	Malignant	UPS	Malignant	UPS	UPS
106	M	65	MRI + CT	Intraabdominal/Retroperitoneal	Malignant	GIST	Malignant	GIST	GIST
107	M	60	MRI	Extremity	Malignant	-	Malignant	Extraskeletal myxoid chondrosarcoma	-
108	M	41	MRI	Trunk	Malignant	CIC::DUX4 Sarcoma	Malignant	Non-hodgkin lymphoma	-
109	F	39	MRI	Extremity	Malignant	-	Malignant	Melanoma	Complete response after neoadjuvant therapy
110	M	84	CT	Extremity	Malignant	Metastasis	Malignant	Neuroendocrine carcinoma or Merkel cell carcinoma	Lymph node metastasis of neuroendocrine carcinoma, primarily cutaneous neuroendocrine carcinoma
111	M	68	MRI	Extremity	Malignant	UPS	Malignant	UPS	UPS
112	F	42	MRI	Extremity	Malignant	Fibrosarcoma	Malignant	Synovial sarcoma	Synovial sarcoma
113	F	60	MRI	Trunk	Malignant	-	Malignant	Lymphoma	-
114	M	65	MRI	Extremity	Malignant	Liposarcoma	Benign	-	Lipoma
115	F	57	MRI	Extremity	Malignant	Sarcoma induced by a foreign body	Malignant	Lymphoma	-
116	F	38	MRI	Trunk	Malignant	-	Benign	Pilomatrixoma	Pilomatrixoma
117	M	80	MRI	Extremity	Malignant	PVNS	Benign	Necrotic tissue, no malignancy	-
118	F	84	CT	Intraabdominal/Retroperitoneal	Malignant	Sarcoma or metastasis of urothel carcinoma	Benign	Myelolipoma	-
119	M	88	MRI	Extremity	Malignant	UPS	Malignant	Myxofibrosarcoma	Dedifferentiated liposarcoma with myxofibrosarcoma-like dedifferentiated component
120	F	90	CT	Intraabdominal/Retroperitoneal	Malignant	Lymphoma	Malignant	Lymphoma	-
121	M	84	CT	Trunk	Malignant	UPS	Malignant	UPS	-
122	F	57	MRI	Extremity	Malignant	Clear cell sarcoma	Benign	Rheumatoid nodule	-
123	F	81	CT	Intraabdominal/Retroperitoneal	Malignant	GIST	Malignant	GIST	GIST
124	M	79	MRI	Extremity	Malignant	UPS	Malignant	UPS	UPS
125	M	71	MRI	Extremity	Malignant	UPS	Malignant	UPS	UPS
126	F	63	MRI	Intraabdominal/Retroperitoneal	Malignant	Liposarcoma	Benign	Lipoma	Lipoma
127	F	83	MRI	Extremity	Malignant	-	Benign	Intramuscular myxoma	-
128	F	56	MRI	Extremity	Malignant	Liposarcoma	Benign	Lipoma	Lipoma
129	M	47	MRI + CT	Head/Neck	Malignant	-	Malignant	Myeloid sarcoma in acute myeloid leukaemia	-
130	M	66	CT	Intraabdominal/Retroperitoneal	Malignant	Leiomyosarcoma	Malignant	Unknown DD teratoma	Lymph node metastasis of a malignant teratoma
131	M	55	MRI	Extremity	Malignant	UPS	Intermediate	Solitary fibrous tumor	Solitary fibrous tumor
132	F	38	MRI	Trunk	Malignant	Desmoid tumor or synovial sarcoma	Intermediate	Desmoid tumor	-
133	F	37	MRI	Intraabdominal/Retroperitoneal	Malignant	-	Malignant	Adrenal tumor	Oncocytic adrenocortical carcinoma
134	M	46	MRI	Extremity	Malignant	Synovial sarcoma	Benign	Unknown (fibroblastic mesenchymal tissue)	Primarily degenerative ganglion-like cystic finding
135	M	38	MRI	Extremity	Malignant	-	Benign	-	Schwannoma
136	F	82	CT	Intraabdominal/Retroperitoneal	Malignant	GIST	Malignant	-	GIST
137	F	43	MRI	Trunk	Malignant	Desmoid tumor	Intermediate	Desmoid tumor	-
138	F	58	MRI	Intraabdominal/Retroperitoneal	Malignant	Liposarcoma	Benign	-	Lipoma
139	M	51	MRI	Extremity	Malignant	Chondrosarcoma	Malignant	Metastasis of renal cell carcinoma	-
140	M	86	MRI	Extremity	Malignant	Osteosarcoma	Malignant	Non-hodgkin lymphoma	-
141	M	57	MRI	Trunk	Malignant	-	Benign	Elastofibroma dorsi	-
142	M	67	MRI	Extremity	Malignant	Myxoid liposarcoma	Malignant	UPS	-
143	F	59	MRI	Extremity	Malignant	PVNS	Benign	-	Osteochondrolipoma
144	M	69	CT	Intraabdominal/Retroperitoneal	Malignant	Dedifferenitated Liposarcoma	Malignant	Dedifferentiated liposarcoma	-
145	M	58	CT	Intraabdominal/Retroperitoneal	Malignant	Lymphoma or NET	Malignant	Lymphoma	-
146	M	80	CT	Intraabdominal/Retroperitoneal	Malignant	GIST	Malignant	Adrenal gland tumor	Oncocytic adrenocortical carcinoma
147	F	68	CT	Trunk	Malignant	Metastasis	Malignant	Neuroendocrine carcinoma	-
148	F	75	CT	Intraabdominal/Retroperitoneal	Malignant	Leiomyosarcoma	Malignant	Non-hodgkin lymphoma	-
149	F	50	CT	Intraabdominal/Retroperitoneal	Malignant	Leiomyosarcoma	Malignant	Melanoma	-
150	F	82	MRI	Extremity	Malignant	Myxofibrosarcoma	Benign	-	Residuals of bursitis
151	F	53	CT	Intraabdominal/Retroperitoneal	Malignant	-	Malignant	-	Leiomyosarcoma
152	M	62	CT	Extremity	Malignant	Liposarcoma	Malignant	Lipoma or G1 liposarcoma	Dedifferentiated liposarcoma
153	F	71	CT	Intraabdominal/Retroperitoneal	Malignant	Leiomyosarcoma or liposarcoma	Benign	Retroperitoneal leiomyomatous tumor of the genital type without conventional criteria for malignancy	-
154	M	73	MRI	Extremity	Malignant	Myxofibrosarcoma	Benign	Rheumatoid nodule	-
155	F	29	MRI	Intraabdominal/Retroperitoneal	Malignant	GIST	Malignant	-	GIST
156	M	48	MRI	Extremity	Malignant	Myxofibrosarcoma	Benign	Mainly vascular malformation, hematoma-like material	Hematoma
157	M	70	MRI	Extremity	Malignant	-	Benign	Angiolipoma	Diffuse venous malformation
158	M	69	MRI	Extremity	Malignant	Myxofibrosarcoma	Malignant	UPS	UPS
159	M	77	MRI	Extremity	Malignant	Myxofibrosarcoma	Malignant	Myxofibrosarcoma	Myxofibrosarcoma
160	F	63	MRI	Intraabdominal/Retroperitoneal	Malignant	Liposarcoma	Benign	Lipoma	Lipoma
161	M	61	MRI	Extremity	Malignant	Liposarcoma	Malignant	G1 Liposarcoma	G1 liposarcoma
162	M	75	CT	Intraabdominal/Retroperitoneal	Malignant	Dedifferentiated liposarcoma	Malignant	dedifferentiated liposarcoma	Dedifferentiated liposarcoma
163	F	28	MRI	Trunk	Malignant	Liposarcoma	Intermediate	Desmoid tumor	Desmoid tumor
164	F	59	MRI + CT	Extremity	Malignant	Liposarcoma	Benign	Lipoma	-
165	F	60	MRI	Trunk	Malignant	Metastasis Melanoma or bone tumor	Malignant	Metastasis of lung cancer	-
166	F	70	MRI + CT	Extremity	Malignant	Lymphoma	Malignant	Lymphoma	-
167	F	70	MRI	Extremity	Malignant	Myxofibrosarcoma	Malignant	Myxofibrosarcoma	UPS
168	F	84	CT	Trunk	Malignant	UPS	Malignant	-	UPS
169	F	56	CT	Intraabdominal/Retroperitoneal	Malignant	Liposarcoma	Malignant	-	G1 liposarcoma
170	F	66	MRI	Trunk	Malignant	Desmoid tumor	Intermediate	Desmoid tumor	Desmoid tumor
171	M	84	MRI	Extremity	Malignant	Liposarcoma	Malignant	G1 liposarcoma	G1 liposarcoma
172	F	74	MRI	Extremity	Malignant	Liposarcoma	Benign	Lipoma	Spindle cell lipoma
173	M	63	MRI	Intraabdominal/Retroperitoneal	Malignant	Liposarcoma	Malignant	G1 liposarcoma	G1 liposarcoma
174	M	46	MRI	Extremity	Malignant	Liposarcoma	Benign	Lipoma	Lipoma
175	M	74	MRI + CT	Trunk	Malignant	-	Malignant	Non-hodgkin lymphoma	-
176	M	54	MRI	Extremity	Malignant	Myxofibrosarcoma	Malignant	Myxofibrosarcoma	Myxofibrosarcoma
177	F	24	MRI	Extremity	Malignant	Liposarcoma	Benign	Arteriovenous malformation	-
178	F	56	MRI	Head/Neck	Malignant	-	Intermediate	Desmoid tumor	-
179	M	49	CT	Trunk	Malignant	-	Malignant	Ewing sarcoma	-
180	F	66	MRI	Trunk	Malignant	UPS	Intermediate	Solitary fibrous tumor	Solitary fibrous tumor
181	M	69	CT	Intraabdominal/Retroperitoneal	Malignant	Liposarcoma	Benign	Lipoma	-
182	F	67	MRI	Extremity	Malignant	UPS	Malignant	UPS	-
183	M	65	MRI	Extremity	Malignant	Liposarcoma	Benign	Spindle cell lipoma	Spindle cell lipoma
184	M	67	MRI	Trunk	Malignant	UPS	Malignant	Metastasis of SMARC4-deficient adenocarcinoma of the lung	-
